# Supplementary material for: CsPAO2 Improves Salt Tolerance of Cucumber through the Interaction with CsPSA3 by Affecting Photosynthesis and Polyamine Conversion
Source: Int J Mol Sci. 2022 Oct 17;23(20):12413. doi: 10.3390/ijms232012413 (PMC9604536; doi:10.3390/ijms232012413)
Supplement: Supplementary file 1 [file ijms-23-12413-s001.zip]

Archive with 1 entries (1 files):
- ijms-1944586-supplementary.pdf
